# Supplementary material for: Complete Genome Sequence, Molecular Characterization and Phylogenetic Relationships of a Novel Tern Atadenovirus
Source: Microorganisms. 2021 Dec 24;10(1):31. doi: 10.3390/microorganisms10010031 (PMC8781740; doi:10.3390/microorganisms10010031)
Supplement: Supplementary file 1 [file microorganisms-10-00031-s001.zip]

Archive with 1 entries (1 files):
- microorganisms-1518493-supplementary.pdf
